# Supplementary material for: RAP44 phage integrase-guided 50K genomic island integration in Riemerella anatipestifer
Source: Front Vet Sci. 2022 Nov 29;9:961354. doi: 10.3389/fvets.2022.961354 (PMC9745183; doi:10.3389/fvets.2022.961354)
Supplement: Supplementary file 4 [file Data_Sheet_1.XLSX]

## Sheet: Sheet1
primer pairs	strain	amplification sequence
P5/P6	R. anatipestifer No.1	TGGGCTGTTAAGCAACTCTCTTATGAAACAAGAATCTGATATTATTAGATATTTATTTATAGTGGGGCTGTGCGGAGGTTTTACTACATTTTCTACTTTTTCCTACGAGAACCTTGTGTTATGGCAAAATCAGGATTATGTAACTCTTTTTAGCTATGTGGTGGCAAGTTTAGTATTAGGATTTTGGGCAGTTTATTTAGGATTTAAAGTAGGGTAGTCTAAATTTTTATTATTGATAAATAGTAATTTATACTATTTTGGAGTTGAAAGTGAATGTAAAATTTGTGTATAATTAAAAATAGTTATATATTTGCACCACTAAAAACAACGATAGAGTTGTTAAGGAGAGATGGCAGAGCGGTCGAATGCGGCGGTCTTGAAAACCGTTGACTGTAACAG…
